# Supplementary material for: New Crystalline Salts of Nicotinamide Riboside as Food Additives
Source: Molecules. 2021 May 6;26(9):2729. doi: 10.3390/molecules26092729 (PMC8125264; doi:10.3390/molecules26092729)
Supplement: Supplementary file 1 [file molecules-26-02729-s001.zip]

Archive with 2 entries (2 files):
- molecules-1173671-supplementary/Molecules-1173671 - SI.pdf
- molecules-1173671-supplementary/NR_Publication_NMR_Ex_V3.pdf
